# Supplementary material for: Prevalence, Incidence and Associates of Pulmonary Hypertension Complicating Type 2 Diabetes: Insights from the Fremantle Diabetes Study Phase 2 and National Echocardiographic Database of Australia
Source: J Clin Med. 2021 Sep 29;10(19):4503. doi: 10.3390/jcm10194503 (PMC8509549; doi:10.3390/jcm10194503)
Supplement: Supplementary file 1 [file jcm-10-04503-s001.zip]

Archive with 1 entries (1 files):
- jcm-1381733-supplementary.pdf
